# Supplementary material for: Molecular architecture of chitin and chitosan-dominated cell walls in zygomycetous fungal pathogens by solid-state NMR
Source: Nat Commun. 2024 Sep 27;15:8295. doi: 10.1038/s41467-024-52759-8 (PMC11437000; doi:10.1038/s41467-024-52759-8)
Supplement: Supplementary file 4 — Source Data [file 41467_2024_52759_MOESM4_ESM.xlsx]

## Sheet: Fig. 4b
Fig. 4b
R. delemar, apo																tlag/h	17.34	1.86467	build-up rate k/-h	0.1149	0.01828
	time/h	weighing paper/g	weighing paper+fungi /g	fungi /mg*100		weighing paper/g	weighing paper+fungi /g	fungi /mg*100			weighing paper/g	weighing paper+fungi /g	fungi /mg*100
	0	0.2298	0.2301	0.3		0.2278	0.2283	0.5			0.2271	0.2281	1		0.6	0.360555	1
	6	0.2301	0.2305	0.4		0.2286	0.2295	0.9			0.2272	0.2284	1.2		0.833333	0.404145	2
	12	0.2292	0.2316	2.4		0.2268	0.2294	2.6			0.2268	0.23	3.2		2.73333	0.416333	3
	16	0.2302	0.2348	4.6		0.2279	0.2328	4.9			0.2267	0.2318	5.1		4.86667	0.251661	4
	24	0.2289	0.2357	6.8		0.2293	0.2367	7.4			0.2265	0.2334	6.9		7.03333	0.321455	5
	30	0.2306	0.2384	7.8		0.2283	0.2364	8.1			0.2283	0.2352	6.9		7.6	0.6245	6
	35	0.2283	0.2384	10.1		0.23	0.2391	9.1			0.2277	0.2372	9.5		9.56667	0.503322	7
	48	0.2285	0.2409	12.4		0.2291	0.242	12.9			0.2274	0.2395	12.1		12.4667	0.404145	8
	56	0.2262	0.239	12.8		0.2305	0.2446	14.1			0.2289	0.2415	12.6		13.1667	0.814453	9
	64	0.2301	0.2407	10.6		0.2287	0.2417	13			0.2276	0.2395	11.9		11.8333	1.20139	10
	72	0.2302	0.2393	9.1		0.2294	0.2403	10.9			0.2288	0.2399	11.1		10.3667	1.10151	11
R. delemar, + nikko																tlag/h	22.178	2.76594	build-up rate k/-h	0.09158	0.01136
	0	0.2279	0.2281	0.2		0.2278	0.2283	0.5			0.2288	0.2296	0.8		0.5	0.3	1
	6	0.2273	0.2282	0.9		0.2264	0.2271	0.7			0.2269	0.228	1.1		0.9	0.2	2
	8	0.2276	0.2292	1.6		0.2263	0.2274	1.1			0.227	0.2291	2.1		1.6	0.5	3
	16	0.23	0.2319	1.9		0.2301	0.2319	1.8			0.2272	0.2295	2.3		2	0.264575	4
	24	0.2357	0.2385	2.8		0.2312	0.2348	3.6			0.2296	0.2321	2.5		2.96667	0.568624	5
	36	0.2301	0.2346	4.5		0.2263	0.2301	3.8			0.2295	0.2349	5.4		4.56667	0.802081	6
	48	0.2278	0.2347	6.9		0.2284	0.2359	7.5			0.2281	0.2347	6.6		7	0.458258	7
	72	0.2278	0.2356	7.8		0.2285	0.2354	6.9			0.2292	0.2388	9.6		8.1	1.37477	8
	96	0.2261	0.2326	6.5		0.2278	0.2337	5.9			0.2267	0.2345	7.8		6.73333	0.971253	9
									Model	Slogistic1
									Equation	y = a/(1 + exp(-k*(x-xc)))
									Plot	B	E
									a	12.44025 ± 0.77344	7.67733 ± 0.53778
									xc	21.69196 ± 1.73138	27.6377 ± 2.68175
									k	0.1149 ± 0.01828	0.09158 ± 0.01136
									Reduced Chi-Sqr	3.32562	0.61263
									R-Square (COD)	0.97045	0.98407
									Adj. R-Square	0.96306	0.97877

## Sheet: Fig.4c
	R. delemar, apo											R. delemar, nikko
Readings	Cell 1	Cell 2	Cell 3	Cell 4	Cell 5	Cell 6	Cell 7	Cell 8	Cell 9	Cell 10	Readings	Cell 1	Cell 2	Cell 3	Cell 4	Cell5	Cell 6	Cell 7	Cell 8	Cell 9	Cell 10
R1	128.993	117.647	155.743	146.401	116.437	100.706	113.208	131.522	101.077	142.779	R1	225.651	180.578	173.034	196.867	196.183	191.4	250.732	246.225	265.368	223.737
R2	115.91	120.808	156.526	136.679	110.352	102	109.694	151.989	123.606	108.019	R2	233.871	192.405	185.571	197.006	182.773	196.882	258.719	240.517	273.513	223.898
R3	100.31	116.596	124.617	139.438	122.566	104.617	117.223	131.052	102.212	104.317	R3	225.651	176.092	168.067	213.168	202.217	182.536	214.239	237.167	267.564	212.373
R4	106.506	135.451	119.325	141.37	122.909	109.831	121.694	134.204	119.418	136.779	R4	207.388	170.694	173.034	224.462	196.183	191.052	217.759	236.875	273.504	239.246
R5	110.214	131.475	139.324	121	104.181	96.5843	134.691	95.2222	93.5048	154.817	R5	193.744	172.22	191.63	208.416	204.518	195.027	235.701	250.142	275.632	228.186
R6	98.13	138.149	146.62	134.568	124.429	104.327	119.925	100.752	96.1539	123.548	R6	215.727	190.243	178.655	193.792	171.849	201.585	222.239	220.008	271.068	242.678
R7	101.97	130.537	129.107	119.216	137.647	121.849	108.845	107.981	105.798	132.279	R7	231.312	170.913	184.504	188.197	182.773	187.654	235.175	256.717	261.615	228.186
R8	120.31	112.161	102.962	114.698	135.999	100.897	113.272	88.8889	112.389	135.981	R8	232.701	215.04	168.067	188.532	164.301	168.605	229.335	238.633	253.068	225.178
R9	104.134	101.8	115.631	143.877	111.075	100.491	135.272	103.704	109	134.101	R9	216.057	201.896	196.059	175.873	198.888	191.968	251.386	239.133	241.051	222.449
R10	140.201	118.235	102.882	120.531	125.63	93.7152	128.8	94.463	102.269	121.625	R10	200.278	176.462	180.261	203.283	197.535	189.51	252.04	250.692	278	213.89
Average(single cell)	112.668	122.286	129.274	131.778	121.122	103.502	120.262	113.978	106.543	129.425		218.238	184.654	179.888	198.96	189.722	189.622	236.733	241.611	266.038	225.982
s.d.	12.9956	10.8266	18.8171	11.1127	10.2802	7.4039	9.26511	20.3267	9.17887	14.6087		13.363	14.1678	9.09984	13.2396	12.9067	8.55314	15.0422	9.64241	10.8947	9.04621
Average(all cells)	119.084											213.145
s.d. (alll cells)	16.1304											29.9549
	Anova: Single Factor											Anova: Single Factor
	SUMMARY											SUMMARY
	Groups	Count	Sum	Average	Variance							Groups	Count	Sum	Average	Variance
	Column 1	10	1126.68	112.668	187.649							Column 1	10	2182.38	218.238	198.409
	Column 2	10	1222.86	122.286	130.239							Column 2	10	1846.54	184.654	223.028
	Column 3	10	1292.74	129.274	393.425							Column 3	10	1798.88	179.888	92.0079
	Column 4	10	1317.78	131.778	137.213							Column 4	10	1989.6	198.96	194.763
	Column 5	10	1211.22	121.122	117.424							Column 5	10	1897.22	189.722	185.092
	Column 6	10	1035.02	103.502	60.9086							Column 6	10	1896.22	189.622	81.2847
	Column 7	10	1202.62	120.262	95.3802							Column 7	10	2367.33	236.733	251.408
	Column 8	10	1139.78	113.978	459.084							Column 8	10	2416.11	241.611	103.307
	Column 9	10	1065.43	106.543	93.613							Column 9	10	2660.38	266.038	131.884
	Column 10	10	1294.25	129.425	237.127							Column 10	10	2259.82	225.982	90.9265
	ANOVA											ANOVA
	Source of Variation	SS	df	MS	F	P-value	F crit					Source of Variation	SS	df	MS	F	P-value	F crit
	Between Groups	8550.13	9	950.015	4.96853	2.01117e-05	1.98559					Between Groups	75760.5	9	8417.83	54.2348	1.56197e-32	1.98559
	Within Groups	17208.6	90	191.206								Within Groups	13969	90	155.211
	Total	25758.7	99									Total	89729.5	99
	Data for T-test											Data for T-test
	Data set 1		Data set 2									Data set 1		Data set 2
Cell-1	128.993	Cell-6	100.706								Cell-1	225.651	Cell-6	191.4
	115.91		102									233.871		196.882
	100.31		104.617									225.651		182.536
	106.506		109.831									207.388		191.052
	110.214		96.5843									193.744		195.027
	98.13		104.327									215.727		201.585
	101.97		121.849									231.312		187.654
	120.31		100.897									232.701		168.605
	104.134		100.491									216.057		191.968
	140.201		93.7152									200.278		189.51
Cell-2	117.647	Cell-7	113.208								Cell-2	180.578	Cell-7	250.732
	120.808		109.694									192.405		258.719
	116.596		117.223									176.092		214.239
	135.451		121.694									170.694		217.759
	131.475		134.691									172.22		235.701
	138.149		119.925									190.243		222.239
	130.537		108.845									170.913		235.175
	112.161		113.272									215.04		229.335
	101.8		135.272									201.896		251.386
	118.235		128.8									176.462		252.04
Cell-3	155.743	Cell-8	131.522								Cell-3	173.034	Cell-8	246.225
	156.526		151.989									185.571		240.517
	124.617		131.052									168.067		237.167
	119.325		134.204									173.034		236.875
	139.324		95.2222									191.63		250.142
	146.62		100.752									178.655		220.008
	129.107		107.981									184.504		256.717
	102.962		88.8889									168.067		238.633
	115.631		103.704									196.059		239.133
	102.882		94.463									180.261		250.692
Cell-4	146.401	Cell-9	101.077								Cell-4	196.867	Cell-9	265.368
	136.679		123.606									197.006		273.513
	139.438		102.212									213.168		267.564
	141.37		119.418									224.462		273.504
	121		93.5048									208.416		275.632
	134.568		96.1539									193.792		271.068
	119.216		105.798									188.197		261.615
	114.698		112.389									188.532		253.068
	143.877		109									175.873		241.051
	120.531		102.269									203.283		278
Cell-5	116.437	Cell-10	142.779								Cell-5	196.183	Cell-10	223.737
	110.352		108.019									182.773		223.898
	122.566		104.317									202.217		212.373
	122.909		136.779									196.183		239.246
	104.181		154.817									204.518		228.186
	124.429		123.548									171.849		242.678
	137.647		132.279									182.773		228.186
	135.999		135.981									164.301		225.178
	111.075		134.101									198.888		222.449
	125.63		121.625									197.535		213.89
	t-Test: Paired Two Sample for Means											t-Test: Paired Two Sample for Means
		Variable 1	Variable 2										Variable 1	Variable 2
	Mean	123.425	114.742									Mean	194.292	231.997
	Variance	223.602	263.613									Variance	351.103	754.779
	Observations	50	50									Observations	50	50
	Pearson Correlation	0.120638										Pearson Correlation	-0.368261
	Hypothesized Mean Difference	0										Hypothesized Mean Difference	0
	df	49										df	49
	t Stat	2.96581										t Stat	-6.91852
	P(T<=t) one-tail	0.00232742										P(T<=t) one-tail	4.43551e-09
	t Critical one-tail	1.67655										t Critical one-tail	1.67655
	P(T<=t) two-tail	0.00465484										P(T<=t) two-tail	8.87103e-09
	t Critical two-tail	2.00958										t Critical two-tail	2.00958

## Sheet: Fig. 4e
Fig.4e
Nikkomycin+R. delemar-cord			%composition
Csa3-4	862110000000		4.87107
Csa5-4	1059900000000		5.98862
Csa4-6	639910000000		3.6156
Csa4-3	507880000000		2.86961
S.d.			0	17.3449
Csb3-4	526310000000		2.97374
Csb4-6	404140000000		2.28346
Csb1-2	408040000000		2.3055
Csb5-4	927470000000		5.24037
S.d.			0	12.8031
Csd4-1	52848000000		0.298601	3.59474
Csd5-1	102950000000		0.581686
Csd3-1	259410000000		1.46571
Csd2-1	221010000000		1.24875
S.d.			0
Ch4-1(a+b)	2472000000000		13.9672
Ch6-2(a+b)	2780800000000		15.712
Ch4-5+Ch4-3(a+b)	3500450000000	7000900000000	19.7782
Ch4-2(a+b)	2466600000000		13.9367
S.d.			0	63.3941
ChCO-Ch1(d)	201820000000		1.14032	2.86313
ChCO-Ch4(d)	71633000000		0.404739
ChCO-Ch5(d)	56500000000		0.319235
ChCO-Ch3(d)	176780000000		0.998838
ChCO-Ch6d)	61855000000		0.349492
S.D.			0
Total	17698561000000		100
R. delemar-Cord
B1-3	8422300		1.06054
B1-4	16019400		2.01717
B2-4	9570600		1.20514
B5-4	4806800		0.605276
s.d.			0.588502	4.88813
Csa4-3	7344800		0.924862
Csa3-4	11598000		1.46043
Csa2-1	43202000		5.44003
Csa1-2	46634000		5.87219
s.d.			2.59225	13.6975
Csb4-3	12833000		1.61594
Csb3-4	16928000		2.13159
Csb2-1	47548000		5.98728
Csb1-2	48073000		6.05339
s.d.			2.40341	15.7882
Chitosan-c
Csc1-5	16870000		2.12428
Csc1-3	22204000		2.79594
Csc1-2	6921000		0.871497
Csc1-4	5176900		0.651879
s.d.			1.02214	6.4436
Chitosan-d
Csd1-5	23039000		2.90109
Csd1-3	29456000		3.70912
Csd1-2	13969000		1.75899
Csd1-6	9874000		1.24334
			1.1126	9.61253
Cha,b4-1	74438000	74438000	9.37329
Cha,b1-4	75619000	75619000	9.522
Cha,b4-5+4-3	96710000	193420000	12.1778
Cha,b,c5-4+3-4	96750000	193500000	12.1828
Cha,b2-6	47414000	47414000
s.d.			1.57888	43.2559
Chc1-6	15496400		1.95132
Chc6-1	12369000		1.55751
Chc6-2	8285000		1.04325
Chc2-6	4098300		0.516061
s.d.			0.623608	5.06814
Chitin-d
ChdCO-1	1938100	2473775	0.311499
ChdCO-4	2802300	2473775	0.311499
ChdCO-5	1278900	2473775	0.311499
ChdCO-3	3875800	2473775	0.311499
s.d.	973175		0.192222	1.246
total	794150600			77.6297
								8.5

## Sheet: Fig.6a
Fig. 6a
				R. delemar, apo
Chitin-a,b		s0	s	s/s0	SINO)s	(SINO)so	1/s^2	1/s0^2	1/s^2+1/so	sqrt	error
104	104.2	9455153152	1645734656	0.174057	5.5	11.1	0.0330579	0.00811622	0.0411741	0.202914	0.0353186		0.240609	0.0877542
	83.3	1887111168	285070848	0.151062	4.17	10.26	0.057508	0.0094996	0.0670075	0.258858	0.0391036
	75.7	3717209088	643642368	0.173152	6.78	12.15	0.0217541	0.00677404	0.0285281	0.168903	0.0292458
	74	6768978944	1198178560	0.17701	7.14	9.41	0.0196157	0.0112933	0.030909	0.17581	0.0311201
	60.5	1229954560	245723392	0.199782	4.31	42.48	0.0538326	0.000554155	0.0543868	0.23321	0.0465912
	55.3	3960419840	665893120	0.168137	9.21	17.12	0.0117891	0.00341187	0.015201	0.123292	0.02073
83	104.2	2159709696	291610112	0.135023	5.36	23.64	0.0348073	0.00178939	0.0365967	0.191303	0.0258302
	83.3	3712017920	1020865792	0.275016	6.32	33.14	0.0250361	0.000910532	0.0259466	0.161079	0.0442995
	75.7	3601785856	759466496	0.210858	7.45	21.44	0.0180172	0.00217546	0.0201927	0.142101	0.0299632
	74	5031423488	1252946944	0.249024	3.98	6.89	0.0631297	0.021065	0.0841947	0.290163	0.0722577
	60.5	1730484224	341136128	0.197133	13.45	23.74	0.00552784	0.00177435	0.00730219	0.0854528	0.0168456
	55.3	2274478592	679316736	0.298669	9.35	18.26	0.0114387	0.00299915	0.0144379	0.120158	0.0358874
55.3	104.2	3324620288	591912960	0.178039	8.12	17.08	0.0151666	0.00342787	0.0185945	0.136362	0.0242777
	83.3	1857646592	534776064	0.287878	10.05	16.42	0.00990075	0.00370897	0.0136097	0.116661	0.0335841
	75.7	4155798528	1172268288	0.28208	15.23	31.22	0.00431122	0.00102597	0.00533719	0.0730561	0.0206077
	74	6184700928	1285356800	0.207828	12.05	41.2	0.00688693	0.000589122	0.00747606	0.0864642	0.0179697
	60.5	2119290368	445667328	0.210291	8.64	19.09	0.0133959	0.00274403	0.0161399	0.127043	0.026716
	55.3	8073248256	2217939968	0.274727	10.17	14.02	0.00966848	0.00508749	0.014756	0.121474	0.0333722
74	104.2	6829969408	1342865920	0.196614	8.98	15.21	0.0124007	0.00432257	0.0167233	0.129319	0.0254258
	83.3	4929461760	1315600384	0.266885	4.6	11.09	0.047259	0.00813087	0.0553898	0.23535	0.0628116
	75.7	16460479488	6753028608	0.410257	21.3	25.48	0.00220415	0.00154029	0.00374443	0.0611918	0.0251044
	74	24009348608	12091611904	0.503621	14.78	24.35	0.00457774	0.00168656	0.0062643	0.0791473	0.0398603
	60.5	7752515584	2832760320	0.365399	15.09	26.36	0.00439159	0.00143916	0.00583075	0.0763593	0.0279016
	55.3	6876466176	1252067072	0.18208	9.69	15.78	0.0106501	0.00401593	0.014666	0.121103	0.0220505
Chitin-c
104.3	104.3	8197554688	1405877248	0.1715	5.41	8.79	0.0341669	0.0129426	0.0471095	0.217047	0.0372235		0.268442	0.0850076
	83.1	1633773568	393719808	0.240988	8.51	15.44	0.0138083	0.00419474	0.0180031	0.134175	0.0323347
	74.7	6193309696	1380554752	0.222911	7.88	12.17	0.0161045	0.00675179	0.0228563	0.151183	0.0337003
	58.9	830086144	415036416	0.499992	8.14	21.41	0.0150922	0.00218156	0.0172737	0.131429	0.0657137
	55.4	3877773312	685197312	0.176699	3.45	6.37	0.084016	0.0246446	0.108661	0.329637	0.0582464
83.1	104.3	2149519872	729832960	0.339533	7.15	9.36	0.0195609	0.0114143	0.0309751	0.175998	0.059757
	83.1	3740291072	1030884608	0.275616	11.09	22.69	0.00813087	0.00194237	0.0100732	0.100366	0.0276624
	74.7	5084001792	1347622400	0.265071	5.99	17.65	0.0278706	0.00321004	0.0310806	0.176297	0.0467313
	58.9	1335811584	440629504	0.329859	3.41	6.15	0.0859986	0.0264393	0.112438	0.335318	0.110608
	55.4	2397373440	605669120	0.252639	3.87	11.26	0.0667695	0.00788721	0.0746567	0.273234	0.0690294
58.9	104.3	1162682880	203894272	0.175365	8.43	16.78	0.0140716	0.00355153	0.0176232	0.132752	0.0232802
	83.1	1559602176	404775680	0.259538	4.36	6.04	0.052605	0.0274111	0.0800161	0.282871	0.0734157
	74.7	6910484992	2098759168	0.303706	5.54	9.19	0.0325822	0.0118405	0.0444227	0.210767	0.0640113
	58.9	5865942016	1435838976	0.244776	4.08	6.53	0.060073	0.0234517	0.0835247	0.289006	0.0707417
Chitosan-a
101.9	101.9	3195917824	2752910592	0.861383	16.21	35.45	0.00380569	0.000795733	0.00460143	0.0678338	0.0584309		0.594758	0.167033
	56	586141696	222417664	0.379461	7.89	29.12	0.0160637	0.00117928	0.017243	0.131313	0.049828
	72.6	2532173312	1399463680	0.552673	12.68	35.07	0.00621959	0.000813071	0.00703266	0.0838609	0.0463477
	79.5	2176829952	1696019456	0.779124	12.49	63.12	0.00641025	0.000250996	0.00666125	0.0816165	0.0635893
	75	693734912	538660352	0.776464	16.07	45.55	0.00387229	0.000481974	0.00435427	0.0659869	0.0512364
	60.7	2035771904	895341056	0.439804	21.45	100.1	0.00217343	9.98003e-05	0.00227323	0.0476784	0.0209692
75	101.9	2008970240	1098405632	0.546751	14.36	121.03	0.00484943	6.82675e-05	0.0049177	0.0701263	0.0383416
	56	2377116672	1293497856	0.544146	21.63	117.23	0.00213741	7.2765e-05	0.00221017	0.0470125	0.0255816
	72.6	23667318272	9291241472	0.392577	6.142	79.63	0.0265082	0.000157705	0.0266659	0.163297	0.0641066
	79.5	10811961856	7187507200	0.664774	28.34	70.12	0.00124509	0.000203384	0.00144847	0.0380588	0.0253005
	75	8698124800	3585515520	0.412217	31.26	64.25	0.00102334	0.000242244	0.00126559	0.0355751	0.0146647
	60.7	6096851456	2734095360	0.448444	18.94	22.45	0.00278766	0.00198412	0.00477178	0.0690781	0.0309776
60.7	101.9	611896832	529432064	0.865231	23.45	78.63	0.0018185	0.000161742	0.00198025	0.0445	0.0385027
	56	1445730304	883818496	0.61133	13.23	36.36	0.00571321	0.000756401	0.00646961	0.0804339	0.0491717
	72.6	8852893184	3548879872	0.400872	11.35	45.32	0.00776262	0.000486878	0.0082495	0.0908267	0.0364099
	79.5	3542781440	2875109120	0.81154	9.43	15.36	0.0112454	0.00423855	0.015484	0.124435	0.100984
	75	12169701376	7552187392	0.620573	8.64	18.61	0.0133959	0.0028874	0.0162833	0.127606	0.0791889
	60.7	2606166528	1559237632	0.598288	9.64	18.54	0.0107608	0.00290925	0.0136701	0.116919	0.0699513
Chitosan-b
98.1	98.1	3764261888	2167263232	0.575747	6.42	14.23	0.0242622	0.00493844	0.0292006	0.170882	0.0983848		0.469785	0.113461
	56.5	1215739904	341454592	0.280862	6.52	12.5	0.0235237	0.0064	0.0299237	0.172985	0.0485847
	71.1	1730566144	1081344768	0.62485	12.46	16.36	0.00644116	0.00373623	0.0101774	0.100883	0.0630368
	77.1	1881872896	1062280192	0.56448	16.756	130.693	0.00356172	5.85457e-05	0.00362026	0.0601686	0.033964
	60.7	1947091456	879796736	0.451852	5.09	12.14	0.038598	0.0067852	0.0453832	0.213033	0.0962595
77.1	98.1	1583144960	546226944	0.345026	6.14	13.56	0.0265255	0.00543852	0.031964	0.178785	0.0616855
	56.5	8141567488	3198883328	0.392908	11.23	19.06	0.0079294	0.00275267	0.0106821	0.103354	0.0406086
	71.1	10788132864	3910307840	0.362464	28.7	43.2	0.00121405	0.000535837	0.00174989	0.0418316	0.0151625
	77.1	3570905600	2096828672	0.587198	14.19	23.54	0.00496633	0.00180463	0.00677095	0.0822858	0.0483181
	75.2	5474819584	2611425536	0.476988	9.13	18.65	0.0119966	0.00287503	0.0148716	0.121949	0.0581684
	60.7	2321056256	1206423040	0.519773	7.15	27.23	0.0195609	0.00134867	0.0209095	0.144601	0.0751599
75.1	98.1	1927681536	769614336	0.399244	13.21	25.11	0.00573052	0.00158601	0.00731654	0.0855368	0.03415
	56.5	7301229568	3232545024	0.44274	19.23	29.45	0.00270422	0.001153	0.00385722	0.0621065	0.027497
	71.1	21850712064	8014355456	0.366778	31.25	41.22	0.001024	0.000588551	0.00161255	0.0401566	0.0147285
	77.1	5860624896	3791063808	0.64687	18.21	24.23	0.00301564	0.00170331	0.00471895	0.0686946	0.0444365
	75.2	7300497408	1782135808	0.244112	19.23	41.62	0.00270422	0.000577292	0.00328151	0.0572845	0.0139838
	60.7	4631661568	1980436480	0.427587	11.23	51.02	0.0079294	0.000384166	0.00831357	0.0911788	0.0389868
56.5	98.1	1694754816	663083776	0.391256	14.34	21.46	0.00486297	0.0021714	0.00703437	0.0838712	0.0328151
	56.5	1710752768	1002515456	0.586008	7.47	15.49	0.0179209	0.00416771	0.0220886	0.148622	0.0870939
	71.1	4977774592	2590489088	0.520411	6.42	11.82	0.0242622	0.00715756	0.0314197	0.177256	0.0922461
	77.1	3147188736	2031863808	0.645612	11.18	28.07	0.00800049	0.00126916	0.00926964	0.096279	0.0621589
	75.2	1973250560	935055104	0.473865	10.51	13.56	0.00905304	0.00543852	0.0144916	0.120381	0.0570443
	60.7	6894859264	3298672128	0.478425	17.65	31.09	0.00321004	0.00103457	0.00424461	0.0651507	0.0311697
Chitosan-c
97.3	97.3	2113978368	1751493632	0.82853	14.29	27.65	0.00489706	0.00130801	0.00620507	0.0787722	0.0652651		0.707428	0.159318
	57.8	156863488	104028288	0.663177	6.2	12.94	0.0260146	0.00597216	0.0319867	0.178848	0.118608
	70.5	1177737216	1052071424	0.893299	5.64	17.57	0.0314371	0.00323934	0.0346764	0.186216	0.166347
	80	1178662400	984307968	0.835106	11.34	29.28	0.00777632	0.00116643	0.00894274	0.0945661	0.0789727
	75.2	402285568	225791744	0.561272	7.48	15.64	0.017873	0.00408815	0.0219611	0.148193	0.0831765
	60.8	1272103424	835442176	0.656741	11.14	22.69	0.00805804	0.00194237	0.0100004	0.100002	0.0656754
75.2	97.3	1534077952	955206656	0.622658	9.21	21.14	0.0117891	0.00223764	0.0140267	0.118435	0.0737443
	57.8	1588143616	1021628928	0.643285	15.26	31.24	0.00429429	0.00102466	0.00531894	0.0729311	0.0469155
	70.5	22545398272	8462711040	0.375363	8.26	17.74	0.0146568	0.00317755	0.0178344	0.133545	0.050128
	80	4686570496	3488845056	0.744435	8.96	27.65	0.0124562	0.00130801	0.0137642	0.117321	0.0873376
	75.2	7227819008	2822097920	0.390449	15.54	45.2	0.00414093	0.000489467	0.0046304	0.068047	0.0265689
	60.8	3555233280	2244624640	0.631358	16.21	64.41	0.00380569	0.000241042	0.00404674	0.063614	0.0401632
70.5	97.3	1160977408	1050688256	0.905003	19.32	46.12	0.00267908	0.000470134	0.00314921	0.0561179	0.0507868
	57.8	554266112	384550144	0.693801	16.19	20.41	0.0038151	0.00240057	0.00621567	0.0788395	0.0546989
	70.5	4016207360	3541938176	0.881911	16.78	38.11	0.00355153	0.000688529	0.00424006	0.0651158	0.0574263
	80	7286588928	6507888896	0.893132	13	26.68	0.00591716	0.00140484	0.007322	0.0855687	0.0764242
	75.2	1979488256	1439106816	0.72701	27.39	30.24	0.00133296	0.00109354	0.0024265	0.0492595	0.0358121
	60.8	1791948288	1410575616	0.787174	15.39	23.12	0.00422204	0.00187079	0.00609283	0.0780566	0.0614441
B-1,3-glucan
86.8	103.7	1735659008	537980672	0.309958	8.91	11.05	0.0125963	0.00818984	0.0207862	0.144174	0.0446879		0.287947	0.113071
	74.4	1733738496	218393856	0.125967	3.26	9.21	0.0940946	0.0117891	0.105884	0.325398	0.0409894
	86.8	802743808	224715904	0.279935	8.16	11.94	0.0150183	0.00701441	0.0220327	0.148434	0.0415519
	68.2	1963010560	311627008	0.15875	5.42	10.79	0.0340409	0.00858929	0.0426302	0.206471	0.0327772
	77.4	1365178368	165937408	0.12155	1.84	11.23	0.295369	0.0079294	0.303298	0.550725	0.0669406
	61.3	772972032	335061760	0.433472	9.01	13.14	0.0123183	0.00579174	0.01811	0.134574	0.0583339
77.4	103.7	1706359296	417192960	0.244493	3.04	6.85	0.108206	0.0213117	0.129518	0.359886	0.0879897
	74.4	981979648	320128000	0.326003	8.21	19.02	0.0148359	0.00276426	0.0176002	0.132666	0.0432493
	86.8	6995953664	2841196544	0.40612	5.79	13.46	0.0298293	0.00551963	0.0353489	0.188013	0.0763559
	68.2	7397075456	3315185920	0.448175	9.86	13.64	0.010286	0.00537491	0.0156609	0.125144	0.0560862
	77.4	3076508160	1352252928	0.439541	6.45	11.58	0.024037	0.00745732	0.0314943	0.177466	0.0780039
	61.3	5095140352	830739968	0.163046	9.34	14.31	0.0114632	0.00488338	0.0163466	0.127854	0.020846
68.2	103.7	1308020736	182128256	0.13924	8.57	16.58	0.0136156	0.00363773	0.0172534	0.131352	0.0182894
	74.4	1078756864	241272832	0.223658	3.68	9.47	0.0738422	0.0111506	0.0849928	0.291535	0.0652043
	86.8	2306711040	709282304	0.307486	23.45	31.31	0.0018185	0.00102008	0.00283858	0.0532784	0.0163824
	68.2	2930367488	1040064256	0.354926	9.37	18.65	0.0113899	0.00287503	0.014265	0.119436	0.042391
	77.4	5380903936	2141652480	0.39801	11.52	23.1	0.0075352	0.00187403	0.00940923	0.0970012	0.0386074
	61.3	1902726144	575993344	0.30272	6.23	16.35	0.0257646	0.0037408	0.0295054	0.171771	0.0519987
	Data for figure 6a
		Water-edited, s/s0												Water-edited, s/s0
		Apo												nikko		nikko
		Ch-a,b		Ch-c		Cs-c	Cs-a	Cs-b		b-1,3-glucan				Cha,b		Cs-a
1		0.17		0.17		0.83	0.86	0.58		0.31	1			0.35		0.42
2		0.15		0.24		0.66	0.38	0.28		0.13	2			0.33		0.52
3		0.17		0.22		0.89	0.55	0.62		0.28	3			0.37		0.57
4		0.18		0.5		0.84	0.78	0.56		0.16	4			0.37		0.61
5		0.2		0.18		0.56	0.78	0.45		0.12	5			0.43		0.6
6		0.17		0.34		0.62	0.44	0.35		0.24	6			0.34		0.58
7		0.14		0.28		0.64	0.55	0.39		0.33	7			0.34		0.43
8		0.28		0.27		0.38	0.54	0.36		0.41	8			0.34		0.49
9		0.21		0.33		0.74	0.39	0.59		0.45	9			0.31		0.51
10		0.25		0.25		0.39	0.66	0.48		0.44	10			0.33		0.54
11		0.2		0.18		0.91	0.41	0.52		0.14	11			0.32		0.45
12		0.3		0.26		0.69	0.45	0.4		0.22	12			0.36		0.47
13		0.18		0.3		0.88	0.87	0.44		0.31	13			0.31		0.45
14		0.29		0.24		0.89	0.61	0.37		0.35	14			0.35		0.45
15		0.28	average	0.268571		0.73	0.4	0.65		0.4	15			0.37		0.44
16		0.21	number of data	14	average	0.71	0.81	0.24	average	0.286	16			0.33		0.5
17		0.21			number of data	15	0.62	0.43	number of data	15	17			0.34		0.43
18		0.27					0.6	0.39			18			0.37		0.52
19		0.2				average	0.594444	0.59			19			0.31		0.48
20		0.27				number of data	18	0.52			20			0.35	average	0.497895
21		0.41						0.65			21			0.43	number of data	19	average
22		0.5						0.47			22			0.42			number of data
23		0.37						0.48			23			0.54
24		0.18					average	0.47			24			0.37
	average	0.24125					number of data	23					Average	0.361667
	number of data	24											number of data	24

## Sheet: Fig.6b
Fig. 6b
R. delemar, apo-Torchia CP 13C T1
t(s)	104(a&b)	84(b)	83.1(a&c)	75.2(a&c)	60.8(a)	59(c)	55.5	Chitosan	102(a)	98.1(b）	79.5（a)	72.6(a)	71.2(b)	b-1,3-glucan	77.5	68.1	61.3
1e-07	1	1	1	1	1	1	1	1e-07	1	1	1	1	1	1e-07	1	1	1
0.1	0.921258	0.941911	0.900588	0.833769	0.747013	0.793453	0.834421	0.1	0.826648	0.804552	0.818016	0.778157	0.778256	0.1	0.811292	0.744711	0.76784
0.4	0.772964	0.737927	0.766145	0.585513	0.521769	0.615396	0.660694	0.4	0.558923	0.527794	0.451272	0.587868	0.506243	0.4	0.421619	0.569249	0.48368
0.8	0.64664	0.594163	0.654767	0.422145	0.38151	0.472501	0.513925	0.8	0.36067	0.264821	0.261555	0.416382	0.311051	0.8	0.198345	0.335886	0.344576
1.3	0.544971	0.543702	0.545372	0.324258	0.296817	0.379009	0.405958	1.3	0.250035	0.131377	0.203687	0.268485	0.185833	1.3	0.141839	0.123888	0.265003
2	0.422765	0.432731	0.428866	0.228159	0.207705	0.260044	0.302604	2	0.158955	0.105893	0.104669	0.185391	0.116432	2	0.0755714	0.0299749	0.183084
3	0.305121	0.303154	0.3106	0.150233	0.139194	0.17247	0.208821	3	0.088793	0.0570873	0.0591836	0.123726	0.0740891	3	0.0329772	0.0449904	0.117034
4.5	0.197645	0.177732	0.197111	0.0865936	0.0850377	0.0992372	0.129598	4.5	0.0355899	0.0222427	0.0182768	0.0685158	0.0244266	4.5	0.0244189	-0.00586735	0.0649598
6.5	0.109541	0.0867884	0.108586	0.0398194	0.0436316	0.0505493	0.0701674	6.5	-0.00499207	0.00527305	-0.00260758	0.0399315	0.00716907	6.5	-0.000471281	-0.0043377	0.0362757
9	0.0466317	0.0454408	0.0514279	0.0192023	0.0200586	0.0381834	0.031765	9	-0.00553695	-0.0100654	-0.00184836	0.0173896	0.00363082	9	0.00840833	-0.0123199	0.014851
12	0.0239446	0.0333396	0.0213075	0.00935017	0.011607	0.0159088	0.0146324	12	-9.29943e-05	0.000607461	0.0174234	0.0116695	0.00166728	12	-0.00162009	0.00677214	0.00656666
Model	apo, chitin, Torchia-T1 (User)							Model	apo, chitosan, Torchia-T1 (User)					Model	apo, b-glucan, Torchia-T1 (User)
Equation	exp(-x/T1)							Equation	exp(-x/T1)					Equation	exp(-x/T1)
Plot	B	C	D	E	F	G	H	Plot	B	C	D	E	F	Plot	B	C	D
T1	2.33059 ± 0.13183	2.22014 ± 0.15848	2.35158 ± 0.14132	1.07126 ± 0.1022	0.90181 ± 0.11726	1.25264 ± 0.13143	1.47627 ± 0.13974	T1	0.83954 ± 0.0575	0.62739 ± 0.03328	0.6138 ± 0.04776	0.94818 ± 0.08773	0.67654 ± 0.04993	T1	0.51028 ± 0.02941	0.66261 ± 0.04613	0.78306 ± 0.09553
Reduced Chi-Sqr	0.00178	0.0028	0.00201	0.00403	0.00698	0.00516	0.00443	Reduced Chi-Sqr	0.00187	0.000969725	0.00206	0.00361	0.00196	Reduced Chi-Sqr	0.00102	0.00172	0.00575
R-Square (COD)	0.98546	0.9771	0.98325	0.96527	0.93362	0.95331	0.96105	R-Square (COD)	0.98502	0.9923	0.98306	0.96835	0.98356	R-Square (COD)	0.99176	0.98656	0.94697
Adj. R-Square	0.98546	0.9771	0.98325	0.96527	0.93362	0.95331	0.96105	Adj. R-Square	0.98502	0.9923	0.98306	0.96835	0.98356	Adj. R-Square	0.99176	0.98656	0.94697
	2.33059	1	21.2489	49.5099					0.83954						0.51028
	2.22014								0.62739						0.66261
	2.35158								0.6138						0.78306
	1.07126								0.94818					average	0.651983
	0.90181								0.67654
	1.25264							average	0.74109
	1.47627
average	1.65776
R. delemar, nikko-Torchia CP 13C T1
	Chitin					Chitosan-a				Chitosan-b
	Cha,b1	Ch4	Ch3	Ch6	Ch2	Csa1	Csa4	Csa3	Csa5	Csb1	Csb4	Csb3	Csb2
1e-07	1	1	1	1	1	1	1	1	1	1	1	1	1
0.1	0.94281	0.96844	0.87193	0.75876	0.8518	0.92041	0.97103	0.83866	0.87477	0.92128	0.93481	0.80414	0.8566
0.4	0.84311	0.85223	0.69566	0.52181	0.70407	0.61558	0.60449	0.63408	0.6591	0.56549	0.56496	0.53638	0.59767
0.8	0.761	0.76967	0.57165	0.401	0.57963	0.41299	0.38673	0.49756	0.51633	0.33657	0.34224	0.35983	0.40445
1.3	0.67586	0.67291	0.48286	0.32517	0.47907	0.28927	0.25031	0.41217	0.42074	0.21337	0.23036	0.26346	0.2881
2	0.57651	0.57559	0.40199	0.25153	0.38491	0.19489	0.1448	0.33655	0.33907	0.11911	0.1435	0.1925	0.18875
3	0.464	0.46602	0.31493	0.18789	0.29258	0.13717	0.09846	0.26736	0.26432	0.07666	0.10923	0.14632	0.12689
4.5	0.34761	0.34099	0.23273	0.13169	0.21633	0.09625	0.08696	0.19676	0.18764	0.04186	0.05507	0.0957	0.08032
6.5	0.24138	0.2469	0.15803	0.0848	0.14065	0.05935	0.01221	0.13762	0.12909	0.02989	0.04604	0.06679	0.04769
9	0.15668	0.1595	0.10552	0.05667	0.09063	0.03734	0.02208	0.09083	0.08001	0.02404	0.01575	0.04311	0.02451
Model	nikko, chitin, Torchia-T1 (User)					Model	Ht1p (User)
Equation	exp(-x/T1)					Equation	exp(-x/T1)
Plot	B	C	D	E	F	Plot	B	C	D	E	F	G	H	I
T1	3.97044 ± 0.21967	3.98957 ± 0.20628	2.15338 ± 0.2741	1.02534 ± 0.16825	2.05012 ± 0.24092	T1	1.03844 ± 0.08673	0.92979 ± 0.06757	1.62561 ± 0.2406	1.68326 ± 0.21586	0.79732 ± 0.04573	0.83778 ± 0.06499	0.86804 ± 0.10713	0.98791 ± 0.08124
Reduced Chi-Sqr	0.00183	0.0016	0.00883	0.01173	0.00744	Reduced Chi-Sqr	0.00305	0.00221	0.01113	0.00844	0.00128	0.0024	0.00618	0.0029
R-Square (COD)	0.9788	0.98198	0.90276	0.87689	0.9211	R-Square (COD)	0.97578	0.98446	0.87891	0.91444	0.99071	0.98222	0.94302	0.97608
Adj. R-Square	0.9788	0.98198	0.90276	0.87689	0.9211	Adj. R-Square	0.97578	0.98446	0.87891	0.91444	0.99071	0.98222	0.94302	0.97608
	3.97044						1.03844
	3.98957						0.92979
	2.15338						1.62561
	1.02534						1.68326	Csa	1.31927			134.5633 pt
	2.05012						0.79732					108.4392 pt
average	2.63777						0.83778
							0.86804
							0.98791	Csb	0.872762
						average	1.09602

## Sheet: Fig.6c
Fig.6c
R. delemar, apo-1H-T1ρ
t(ms)	Cha,b1	Chb4	Cha,c4	Cha,c5	Cha6	Chc6	Ch2	Csa1	Csb1	Csa,b4	Csa3	Csb2	B5	B4	B6
0.1	1	1	1	1	1	1	1	1	1	1	1	1	1	1	1
0.3	0.968029	0.961948	0.975632	0.886194	0.893007	0.918075	0.941304	0.842726	0.817322	0.832434	0.890658	0.856716	0.825703	0.838617	0.881395
0.5	0.936823	0.951942	0.907944	0.786483	0.813281	0.841985	0.87841	0.69965	0.658357	0.721725	0.794625	0.748302	0.686159	0.680042	0.789169
1	0.84834	0.781488	0.805948	0.59305	0.656001	0.701957	0.7925	0.457752	0.450944	0.462462	0.659202	0.578774	0.407887	0.526302	0.607197
1.5	0.776316	0.701141	0.765685	0.485725	0.54066	0.608884	0.70507	0.333605	0.305409	0.347182	0.563782	0.447534	0.27738	0.408578	0.504983
2.2	0.75896	0.707045	0.724619	0.414512	0.4284	0.483314	0.609781	0.216892	0.162391	0.260517	0.425498	0.300298	0.204569	0.186699	0.388249
3	0.685406	0.62221	0.648205	0.331479	0.353442	0.400529	0.54794	0.125573	0.114135	0.165506	0.366627	0.238547	0.125691	0.186883	0.327952
4	0.628036	0.565041	0.587144	0.275388	0.293561	0.332813	0.475534	0.0771606	0.0800302	0.0984447	0.299901	0.172696	0.09784	0.124729	0.271807
5.5	0.549224	0.479641	0.49051	0.221209	0.234051	0.248371	0.408857	0.0206528	0.0242108	0.067489	0.248514	0.117143	0.0351784	0.0516795	0.195551
7	0.462989	0.400003	0.421924	0.174618	0.179719	0.163895	0.325765	-0.00926068	0.0308552	0.0280607	0.197743	0.0740622	0.0264165	0.017399	0.148998
14	0.282442	0.285785	0.293979	0.127765	0.132719	0.106959	0.263939	-0.0304295	-0.0214038	-0.014212	0.105092	0.0549494	0.019122	0.024688	0.111301
19	0.0978889	0.0964766	0.0818694	0.096768	0.0982885	0.0721264	0.0914562	-0.0211839	-0.00387396	0.0084276	0.0592678	0.0282412	0.00769641	-0.00912914	0.0739551
Model	apo, 1H-t1r (User), chitin							Model	apo, 1H-t1r(User), chitosan					Model	apo, 1H-t1r (User), b-glucan
Equation	exp(-x/T1)							Equation	exp(-x/T1)					Equation	exp(-x/T1)
Plot	B	C	D	E	F	G	H	Plot	B	C	D	E	F	Plot	B	C	D
T1r	8.85405 ± 0.40937	7.32418 ± 0.57998	7.84977 ± 0.50386	2.67689 ± 0.25073	2.97402 ± 0.24257	3.41403 ± 0.18769	5.74775 ± 0.47947	T1r	1.41053 ± 0.05482	1.29585 ± 0.05292	1.53045 ± 0.06721	3.06285 ± 0.23072	1.98765 ± 0.09493	T1r	1.30118 ± 0.06792	1.58414 ± 0.07698	2.61215 ± 0.20357
Reduced Chi-Sqr	0.00132	0.00405	0.00262	0.006	0.00463	0.00213	0.00471	Reduced Chi-Sqr	0.000841313	0.000897494	0.00111	0.00397	0.00144	Reduced Chi-Sqr	0.00147	0.00138	0.00413
R-Square (COD)	0.98302	0.94865	0.9668	0.93593	0.95174	0.97952	0.94254	R-Square (COD)	0.99358	0.99271	0.99089	0.9594	0.98734	R-Square (COD)	0.98773	0.98871	0.95838
Adj. R-Square	0.98302	0.94865	0.9668	0.93593	0.95174	0.97952	0.94254	Adj. R-Square	0.99358	0.99271	0.99089	0.9594	0.98734	Adj. R-Square	0.98773	0.98871	0.95838
	8.85405								1.41053					1.30118
	7.32418								1.29585					1.58414
	7.84977								1.53045					2.61215
	2.67689								3.06285				Average	1.83249
	2.97402								1.98765
	3.41403							Average	1.85747
	5.74775
Average	5.54867
R. delemar, nikko-1H-T1r
	Chitin					Chitosan-a				Chitosan-b
	Cha,b1	Ch4	Ch3	Ch6	Ch2	Csa1	Csa4	Csa3	Csa5	Csb1	Csb4	Csb3	Csb2
0.1	1	1	1	1	1	1	1	1	1	1	1	1	1
0.4	0.989314	0.980808	0.920166	0.920114	0.919818	0.842135	0.834636	0.885461	0.924121	0.829897	0.901672	0.83034	0.87979
0.5	0.986581	0.972908	0.962248	0.929742	0.93397	0.877099	0.839035	0.92396	0.927375	0.774262	0.88531	0.85287	0.854701
1	0.962368	0.968732	0.893396	0.834121	0.85899	0.71576	0.666593	0.84443	0.847253	0.655298	0.720194	0.732473	0.750972
1.5	0.907587	0.907917	0.802523	0.729144	0.785323	0.637944	0.632383	0.759174	0.769661	0.55011	0.618136	0.650825	0.664572
2.2	0.897124	0.88403	0.779054	0.661328	0.735688	0.568636	0.560701	0.708013	0.725023	0.486132	0.574842	0.569077	0.56333
3	0.856623	0.843347	0.717743	0.594239	0.672061	0.487503	0.456048	0.632299	0.648636	0.34995	0.459335	0.473794	0.48043
4	0.794002	0.751787	0.659355	0.525024	0.610692	0.406927	0.330398	0.596643	0.583637	0.352447	0.39564	0.440989	0.408001
5.5	0.724661	0.705017	0.585831	0.434279	0.521	0.306387	0.283553	0.523416	0.499043	0.263864	0.27216	0.357335	0.32115
7.5	0.649129	0.627799	0.510629	0.360646	0.45864	0.221805	0.174005	0.43039	0.421059	0.153853	0.226136	0.263522	0.223816
10	0.550699	0.532068	0.422182	0.296094	0.378265	0.135351	0.177813	0.346335	0.350041	0.0933135	0.159786	0.201326	0.17768
14	0.452789	0.44199	0.325471	0.221118	0.287999	0.100084	0.0680928	0.259704	0.274609	0.0613794	0.0601214	0.134605	0.100283
Model	nikko, 1H-t1r (User), chitin					Model	nikko, 1H-t1r (User), Chitosan
Equation	exp(-x/T1)					Equation	exp(-x/T1)
Plot	B	C	D	E	F	Plot	B	C	D	E	F	G	H	I
T1r	17.46353 ± 0.30785	16.26981 ± 0.36332	10.69412 ± 0.48719	6.77586 ± 0.39842	9.02951 ± 0.47783	T1r	4.26655 ± 0.23701	3.81485 ± 0.25253	8.27268 ± 0.5046	8.2956 ± 0.45327	3.17811 ± 0.23632	4.13946 ± 0.21281	4.69182 ± 0.35754	4.43337 ± 0.22818
Reduced Chi-Sqr	0.000136185	0.000233637	0.00132	0.00256	0.00192	Reduced Chi-Sqr	0.0023	0.00322	0.00263	0.00211	0.00395	0.00196	0.00436	0.00198
R-Square (COD)	0.99595	0.99345	0.97246	0.96317	0.96439	R-Square (COD)	0.97441	0.96453	0.95303	0.96378	0.95749	0.97982	0.94338	0.97776
Adj. R-Square	0.99595	0.99345	0.97246	0.96317	0.96439	Adj. R-Square	0.97441	0.96453	0.95303	0.96378	0.95749	0.97982	0.94338	0.97776
						4.26655
	17.4635					3.81485
	16.2698					8.27268
	10.6941					8.2956	Csa	6.16242
	6.77586					3.17811
	9.02951					4.13946
average	12.0466					4.69182
						4.4337
					average	5.1366	Csb	4.11077

## Sheet: Fig.7c
R. microsporus
Ch4-1	5489800000000	5415700000000	76.3353	77.3797
Ch1-4	5854900000000			82.5259
Ch5-4	4902400000000			69.1002
S.D.	3.92371e+11			5.53054
Csa3-1	1189100000000	962602500000	13.5681	16.7606
Csa3-4	829720000000			11.6951
Csa5-4	1081500000000			15.2439
Csa4-5	750090000000			10.5727
S.D.	1.41251e+11			1.99096
Csb2-1	1024720000000	716320000000	10.0967	14.4436
Csb1-2	748380000000			10.5486
Cs3-5	723280000000			10.1948
Cs4-5	368900000000			5.19971
S.D.	2.32856e+11			3.28215
Total		7094622500000
M. lustanicus		Average
Cha,b4-1	1316100000000	1322990000000	72.9284	72.5486
Cha,b1-4	1212000000000			66.8102
Cha,b5-4	1481600000000			81.6716
Cha,b4-5	1282260000000			70.6832
S.D.				5.45576
Csa3-4	186460000000	213612500000	11.7752	10.2784
Csa5-4	260930000000			14.3835
Csa4-5	226560000000			12.4889
Csa3-1	180500000000			9.94986
				1.79476
Cse4-2	257740000000	277492500000	15.2965	14.2076
Cse3-4	313350000000			17.2731
Cse2-1	239850000000			13.2215
Cse1-2	299030000000			16.4837
Cse5-4	147990000000			1.64375
Total		1814095000000
M. circinelloides
Cha,b4-1	1631700000000	1711950000000	65	64.9858
Cha,b1-4	1433400000000			57.0881
Cha,b2-1	1974100000000			78.6225
Cha,b6-5	1808600000000			72.0312
S.D.				8.01736
Csa3-4	356050000000	399555000000	15.9131	14.1804
Csa5-4	339750000000			13.5312
Csa4-5	573290000000			22.8324
Csa4-3	329130000000			13.1083
S.D.				4.0131
Cse3-4	233890000000	399352500000	18.915	9.31514
Cseb4-3	403810000000			16.0826
Cse4-5	350630000000			13.9646
Cse2-1	609080000000			24.2578
S.D.				5.40817
M. hiemalis
Cha,b4-1	2632200000000	2618700000000	67.0411	67.3867
Cha,b1-4	2995000000000			76.6747
Cha,b5-1	2388500000000			61.1478
Cha,b4-6	2250400000000			57.6123
Cha,b4-2	2827400000000			72.384
S.D.				7.23573
ChdCO-1	69194000000	51569250000	1.32022	1.77143
ChdCO-4	31324000000			0.801923
ChdCO-3	42455000000			1.08689
ChdCO-2	63304000000			1.62064
SD				0.392721
Csa,d2-1	785090000000	666140000000	17.0538	20.099
Csa,d1-2	635700000000			16.2745
Csa,d5-4	637970000000			16.3326
Csa,d3-4	605800000000			15.509
				0
S.D.				1.78795
Cse2-1	627380000000	569701750000	14.5849	16.0615
Cse1-2	596247000000			15.2645
Cse3-4	522470000000			13.3757
Cse5-4	532710000000			13.6379
				0
S.D.				1.11817

## Sheet: Fig. 7d
R. microsporus	C1	C2	C3	C4	C5	C6	CO	Me		Chitin		R.M		MH			ML		MC		RD, apo				RD, nikko
Cha	104.01	55.5	73.58	83.76	76.09	61.16	175.03	22.85				a	b	a	b	d	a	b	a	b	a	b	c	d	a	b	d
Chb	104.2	55.64	73.9	84.01	75.78	61.44	174.44	23.05		a	Crab shell	1.06918	1.02175	1.13765	0.9531	0.813872	0.940924	0.763348	1.04584	0.828251	0.858778	1.11355	1.19791	0.469042	0.693722	1.07877	0.84113
Csa	102.04	56.18	72.91	80.16	75.35	60.88					Crab shell	0.865968	0.80946	0.932865	0.741889	0.637681	0.745545	0.543323	0.837131	0.616239	0.629484	0.918559	1.0494	0.333542	0.474342	0.8544	0.649038
Csb	98.35	56.89	70.43	80.16	71.86	62.08					Crab shell	0.602204	0.58947	0.668758	0.48621	0.532107	0.486146	0.30692	0.57209	0.403733	0.45	0.746659	0.973396	0.342783	0.329773	0.613392	0.43589
M. hiemalis											Crab shell	0.551044	0.459048	0.607443	0.396106	0.447647	0.464045	0.274682	0.538783	0.314245	0.401559	0.697316	0.950658	0.416833	0.254951	0.514782	0.473022
Cha	104.02	55.48	73.66	83.26	75.99	61.05	175.33	23.32			I. basta	0.384578	0.331248	0.442987	0.238537	0.505111	0.299312	0.221246	0.379193	0.211542	0.364005	0.608276	0.977241	0.52915	0.340955	0.372492	0.367423
Chb	104.13	55.48	73.61	83.66	76.18	61.25	174.57	22.88			Lobster tendon	0.757727	0.571161	0.862257	0.593212	0.476065	0.676822	0.504926	0.788218	0.533151	0.629484	0.825379	1.12305	0.425735	0.463681	0.726292	0.709753
Chd	104.42	55.34	73.5	84.21	76.21	60.37	173.78	22.76		b	Wet squid pen	0.710915	0.675814	0.682816	0.722253	0.711433	0.694145	0.682239	0.696626	0.548862	0.494975	0.519615	0.556776	1.03562	0.715017	0.690109	0.771362
Csa	102.35	56.26	72.95	80.56	75.28	60.84					Squid	0.95585	0.738394	1.07237	0.867842	0.755736	0.854452	0.762365	0.9906	0.801873	0.739932	0.714143	1.14346	0.8	0.823863	0.959818	0.906918
Cse	99.44	57	71.91	77.96	75.39	61.56					Squid pen	1.06002	0.908006	1.08593	1.01865	1.01852	0.942782	0.90025	1.06503	0.932202	0.820823	0.777014	1.03501	1.01919	0.997497	1.11243	0.974038
M. lusitanicus											Diatoms spins	0.791612	0.886975	0.843645	0.863366	0.809714	0.81215	0.856709	0.80096	0.731608	0.814709	0.666146	0.897914	1.1451	0.924662	0.897218	0.906228
Cha	103.98	55.35	73.52	83.68	75.84	61.16	174.77	22.63			Tevnia tube dried	0.787655	0.885706	0.840677	0.856096	0.785263	0.794725	0.827919	0.78901	0.688113	0.779423	0.644205	0.851469	1.1068	0.892328	0.893728	0.876071
Cha,b	104.26	55.29	73.61	83.39	75.98	60.89	174.24	22.66			Tevnia tube hydrated	1.04099	1.05829	0.91446	1.0496	1.01051	0.929563	0.975423	0.982236	0.705868	0.772172	0.881051	0.425735	1.26046	0.926013	1.01119	0.968891
Csa	102.12	56.2	73.22	80.81	74.91	62.4					C. cryptica	0.800718	0.826725	0.829299	0.833457	0.720338	0.778356	0.820335	0.830835	0.675648	0.770552	0.67361	0.778621	1.07877	0.8544	0.887412	0.882468
Csf	100.57	56.99	72.47	78.95	74.02	62.02					T. rotula	0.818627	0.934064	0.859062	0.905483	0.879851	0.845185	0.903438	0.822823	0.773466	0.852936	0.71239	0.897218	1.21244	0.980434	0.925338	0.952628
M. circinelloides											Cuttle fish	0.729657	0.51597	0.798428	0.696348	0.880987	0.702202	0.737021	0.771711	0.681359	0.682825	0.575543	1.1742	1.02652	0.886002	0.714143	0.838898
Cha	104.13	55.4	73.64	83.35	76.12	61.03	175.12	22.74
Chb	104.52	55.28	73.66	83.41	75.99	60.95	174.35	22.78
Csa	102.19	56.13	73.1	79.8	75.29	61.23						RM		MH		ML		MC		RD, apo				RD, nikko
Csf	100.25	57.1	72.32	78.23	75.64	61.34						a	b	a	e	a	f	a	f	a	b	c	d	a	b	d
R. delemar, apo										Chitosan	Heux	2.61924	3.90327	2.41413	3.97524	2.42381	3.34318	2.71588	3.68879	2.89079	3.84924	4.12674	5.83367	2.6932	3.97681	2.63787
Cha	104.2	55.3	74	83.3	75.7	60.5	174.5	22.9	123.8		Crab tendon	2.0619	3.62292	1.86244	3.46393	2.0211	2.89325	2.17294	3.15428	2.30543	3.37762	3.69211	5.13176	2.1319	3.41516	2.15329
Chb	104.3	55.3	74.1	84.3	75.1	60.7	174.9	22.9	123.7		Crab shell	2.75592	4.33569	2.55982	4.16875	2.61072	3.58922	2.83778	3.85082	3.03837	4.1002	4.42738	6.00666	2.8299	4.12028	2.81129
Chc	104.3	55.4	74	83.1	75.1	58.9	174.9	23.7	123.9		Shrimp shell	2.48685	4.18336	2.28481	3.91865	2.31729	3.31087	2.53844	3.57983	2.77489	3.98497	4.32859	5.49212	2.54427	3.86415	2.56223
Chd(m)	104.3	54.9	73.2	83.4	76.2	60.9	173.1	22.4	123.6		annealed	1.42972	2.63872	1.27241	2.56518	1.06857	1.86052	1.47535	2.30438	1.73349	2.62837	2.94477	4.12553	1.52261	2.59679	1.38564
Csa	101.9	56	72.6	79.5	75	60.3	/	/	32.6	Type I	HNO3	2.271	2.61862	2.16388	3.05541	2.08395	2.66105	2.42466	2.94717	2.497	2.51959	2.73953	4.98247	2.36467	3.22439	2.06155
Csb	98.1	56.5	71.1	79.8	75.3	60.7	/	/	33.6		HClO4	2.38225	1.98608	2.34983	2.72541	2.18979	2.42663	2.51217	2.74162	2.53246	2.05426	2.25019	4.45309	2.46712	2.97069	2.10515
Cs-c(m)	97.3	57.8	70.5	80	75.2	60.8	/	/	33.6		HBr	2.49481	2.47821	2.41855	3.09874	2.49763	2.80384	2.68508	3.04239	2.61183	2.33987	2.44097	5.03537	2.58167	3.25218	2.3516
Cs-d	100.7	55.4	70	78.8	74.7	61.6	/	/	33.6		HI	2.68175	2.11956	2.64582	3.00497	2.58196	2.74345	2.83743	3.03543	2.78807	2.19848	2.2942	4.81214	2.76526	3.23187	2.45459
R. delemar, nikko										Type II	HCl	1.26758	1.90425	1.38589	1.4239	1.74943	1.38559	1.37089	1.36742	0.963501	1.28258	1.77247	2.17486	1.22543	1.42009	1.33666
Cha	104.4	55.2	73.6	83.2	76.3	60.5	173.9	22.8			H2SO4	1.34342	1.81462	1.47852	1.30288	1.78816	1.32497	1.42443	1.29235	1.04323	1.20069	1.70441	1.99541	1.29808	1.32791	1.37961
Chb	104	55.6	73.9	83.5	76.4	61.1	174.9	22.9			H3PO4	1.29464	1.95828	1.38589	1.51245	1.81296	1.45563	1.4181	1.4232	0.987421	1.38864	1.77341	2.24091	1.24566	1.5	1.40831
Chd	103.7	54.9	73.5	83.4	76	60.8	174.6	23.1			HIO4	1.91845	2.06685	2.05143	1.54483	2.44803	1.80782	2.01478	1.60317	1.58008	1.33915	1.60104	2.08367	1.87261	1.5061	2.02114
Csa	102.2	56.1	72.8	79.9	75.3	60.8	/	/
Csb	99.8	57	72.4	77.6	75.6	61	/	/
Csd(m)	101.6	56	72.7	80.5	75.4	61.6	/	/
α-chitin	103.9	54.6	72.9	82.8	75.4	60.5	172.6	22.5	Crab shell
	104	54.8	73.4	82.9	75.6	60.6	173	22.6	Crab shell
	104.1	55.1	73.2	83	75.7	60.9	173.7	22.7	Crab shell
	104.5	55.4	73.6	83.2	76	61	173.7	23.1	Crab shell
	104.4	55.3	73.6	83.3	76	61.3	174.2	23.1	I. basta
	104.6	55.6	73.7	83.6	76	61.1	173	23.1	Lobster tendon
β-chitin	104.8	56	74.5	83.7	75.4	59.9	174.8	23.3	Wet squid pen
	104.2	55.2	74.8	84.1	74.8	60.9	173.1	22.5	Squid
	104.1	55.2	74.2	83.4	73.6	60.8	173.6	22.8	Squid pen
	105.4	55.3	73.1	84.5	75.5	59.9	175.6	22.8	Diatoms spins
	105.3	55.2	73.1	84.4	75.4	59.8	175.5	22.7	Tevnia tube dried
	105.2	55.2	74.5	83.1	75.4	59.2	175	24.1	Tevnia tube hydrated
	105.3	55.8	73	84.4	75.4	59.8	175	23.4	C. cryptica
	105.3	55.6	73	84.4	75.4	59.8	175.8	22.7	T. rotula
	104.3	55.6	75.2	84	75.2	61.7	174.4	22.9	Cuttle fish
Chitosan	104.7	56.8	74.1	85.7	74.1	60.7	/	/		Chitosan
	104.1	56.6	74.4	84.3	74.6	59.8	/	/
	105	56.4	75.5	85.6	75	60.3	/	/
	105.7	56.8	75	84.5	75	60.9	/	/
	102.7	57.3	73.9	82.7	73.9	61.9	/	/
Type I	101	56	70.8	85.1	74.8	61.7	/	/		Type I
	99.3	55.6	70.2	84.1	74.2	62.3	/	/
	99.7	56	70.6	85.1	74.2	60	/	/
	98.7	55.6	70	84.7	73.8	61.3	/	/
Type II	100.5	55.2	71.2	79.4	74.4	59.5	/	/		Type II
	100.3	55.2	71	79.1	74.4	59.8	/	/
	100.9	55.8	70.8	79.5	74.4	59.2	/	/
	99.5	55.8	70.6	78.4	74.4	58.4	/	/

## Sheet: Fig. S16
R. delemar, apo, mobile						R. delemar, nikko, mobile
	Ca	d	Cb					Ca	Cb
Aa	50.2	-0.26	17.4	0.08	-0.34	Aa	52	1.54	17.3	-0.02	1.56
Ab	49.7	-0.76	17.3	-0.02	-0.74	Ab	50.2	-0.26	17.6	0.28	-0.54
N	51.2	0.08	37	0.34	-0.26	Ac	50.9	0.44	17	-0.32	0.76
H	56	2.05	28.8	0.63	1.42	Ad	52.4	1.94	17.8	0.48	1.46
Fa	55.9	0.43	43	5.32	-4.89	Fa	54.4	-1.07	41	3.32	-4.39
Fb	54.3	-1.17	40.3	2.62	-3.79	Fb	54.8	-0.67	40.6	2.92	-3.59
Fc	52.9	-2.57	40.2	2.52	-5.09	Fc	51.3	-4.17	37.6	-0.08	-4.09
Fd	55	-0.47	42.8	5.12	-5.59	Fd	56.6	1.13	41.3	3.62	-2.49
Pa	60.4	-0.66	30.3	0.26	-0.92	N	52.5	1.38	39.5	2.84	-1.46
Pb	59.3	-1.76	30.7	0.66	-2.42	Fe	57.4	3.45	37.2	9.03	-5.58
R. delemar, apo, rigid						Pa	61.4	0.34	30.1	0.06	0.28
D	50.8	-1.28	40.1	1.76	-3.04	Pb	60.5	-0.56	31	0.96	-1.52
R	52	-1.96	30.5	1.75	-3.71	Wa	55	-0.09	28.4	0.38	-0.47
I	58	-0.71	40	3.33	-4.04	Wb	55.7	0.61	28.4	0.38	0.23
L	55.7	2.92	42.6	2.29	0.63	Wc	54.5	-0.59	28.5	0.48	-1.07
K	53.3	-0.93	30.9	0.08	-1.01	V	56.4	-3.38	29.2	-1.56	-1.82
T	56	-3.46	60.7	-6.74	3.28	R. delemar, +nikko, rigid
V	58.1	-1.68	33.1	2.34	-4.02	Aa	51	0.54	17.5	0.18	0.36
						Ab	49.2	-1.26	21.4	4.08	-5.34
						R	52.3	-1.66	32.2	3.45	-5.11
						I	58.3	-0.41	39.5	2.83	-3.24
						D	56.1	4.02	40.3	1.35	2.67
						K	52.9	-1.33	34.9	4.08	-5.41
d=Ca,sample-Ca, reference(coil)						E	55.9	1.24	32.9	4.72	-3.48
						V	60.2	0.42	31.1	0.34	0.08
						T	56.1	-3.36	61.4	-6.04	2.68

## Sheet: Fig.S17
Supplementary Figure 18a															Supplementary Figure 18b
R. delemar, apo	Rigid, CORD (F1, F2)-(SQ-SQ)					R. delemar, nikko	Rigid, CORD (F1, F2)-(SQ-SQ)								R. delemar, apo			Control	Water-edit
Valine	integral		Average	relative abundance %		Valine	integral		Average	relative abundance %					Isoleucine	Peak		S0	S	S/S0		SINO)s	(SINO)so	1/s^2	1/s0^2	1/s^2+1/so	Error
Cb-Ca	1673200		1551690	1.9158		Cb-Ca	633990000000		461950000000	6.94532						Cb	40	8379033088	2198672640	0.262402		8.7	6.1	0.0132118	0.0268745	0.200216	0.0525369
Ca-Cb	1430180					Ca-Cb	289910000000									Cb-Cg1	25.6	2165168128	507880704	0.234569		6.7	4.3	0.0222767	0.0540833	0.276333	0.0648191
Isoleucine						Isoleucine										Cb-CO	171.6	1528059904	266605824	0.174473		5.1	3.6	0.0384468	0.0771605	0.340011	0.0593228
Ca-Cg1	10083600		11095200	13.6987		Ca-Cg1	628440000000		652650000000	9.81245						Cb-Ca	58	759394816	176882944	0.232926		4.8	3.8	0.0434028	0.0692521	0.335641	0.0781796
Cg1-Ca	14352000					Cg1-Ca	402590000000									Cb-Cg2	15.5	348075008	121367808	0.348683		5.5	4.5	0.0330579	0.0493827	0.287125	0.100115
Cb-Ca	8850000					Cb-Ca	926920000000								Aspartic acid
Leucine						Alanine										Cb	40.1	4544042496	1715155456	0.377451		9.7	6.8	0.0106281	0.0216263	0.179595	0.0677885
Cb-Ca	8624400		7873800	9.72141		Aa-Cb-Ca	785080000000		901740000000	13.5575	27.6182					Cb-CO	171.7	1583470592	660780032	0.417299		6.7	5.2	0.0222767	0.0369822	0.243432	0.101584
Ca-Cb	7123200					Aa-Ca-Cb	1018400000000									Cb-Ca	50.8	1045756928	240342016	0.229826		7.1	4.3	0.0198373	0.0540833	0.271883	0.0624859
Arginine						Ab-Cb-Ca	1200100000000		935215000000	14.0608						Cb-Cg/C'	174.6	511148032	109946624	0.215097		3.7	2.9	0.073046	0.118906	0.438123	0.0942392
Cd-Ca	12506000		10228000	12.628		Ab-Ca-Cb	670330000000								Arginine
Ca-Cd	7950000					Glutamic acid										Cb-Cd	44	1626151936	373149440	0.229468		8.9	7.4	0.0126247	0.0182615	0.175745	0.0403277
Aspartic acid						Cb-Ca	398310000000		444625000000	6.68484						Cb	30.5	1611667456	630234624	0.391045		8.1	6.3	0.0152416	0.0251953	0.201089	0.0786349
Cb-Ca	9077300		1.36448e+07	16.8465		Ca-Cb	490940000000									Cb-Cg	25.3	1597936128	525444352	0.328827		5.9	4.2	0.0287274	0.0566893	0.292261	0.0961034
Ca-Cb	11539000					Aspartic acid										Cb-CO	172.1	1584400384	422081536	0.266398		6.2	3.2	0.0260146	0.0976562	0.351669	0.0936839
Cg/C'-Cb	20318000					Cb-Ca	709390000000		711200000000	10.6927						Cb-Ca	52	1090686464	254041856	0.232919		4.2	2.8	0.0566893	0.127551	0.429232	0.0999765
Lysine						Ca-Cb	589860000000								Leucine
Cb-Ca	21209000		21964000	27.1179		Cg/C'-Cb	834350000000									Cb	42.6	8171789312	1145073664	0.140125		9.1	6.9	0.0120758	0.021004	0.181879	0.0254858
Ca-Cb	21204000					Arginine										Cb-Cg	25.2	2075047424	308633856	0.148736		7.5	5.4	0.0177778	0.0342936	0.228191	0.0339402
Cg-Cb	23479000					Cd-Ca	852310000000		910195000000	13.6846						Cb-Ca	55.7	867174912	165681152	0.191059		6.8	5.4	0.0216263	0.0342936	0.236474	0.0451803
Threonine						Ca-Cd	968080000000								Lysine
Cg-Cb	11505000		14637000	18.0716		Lysine										Cb	30.9	58089589760	16375060224	0.281893		10.2	7.86	0.00961169	0.0161866	0.160618	0.0452772
Cb-Cg	12600000					Cb-Ca	865210000000		821325000000	12.3484						Cb-CO	172.3	2002498560	277540864	0.138597		7.78	6.1	0.0165212	0.0268745	0.208316	0.0288721
CO-Cb	20536000					Ca-Cb	777440000000									Cb-Ca	53.3	1089836032	193341440	0.177404		6.54	4.56	0.02338	0.0480917	0.267342	0.0474276
CO-Ca	13907000					Threonine									Valine
SUM			8.09945e+07	100		CO-Cb	481490000000		812345000000	12.2134						Cb	33.1	60247899648	9775457280	0.162254		11.23	8.31	0.0079294	0.014481	0.149701	0.0242896
	Mobile, DP-inadequate (F2, F1)-(SQ, DQ)					CO-Ca	1143200000000									Cb-CO	172.4	2219402240	198373632	0.0893816		7.52	5.61	0.0176833	0.0317742	0.22239	0.0198776
Alanine	integral		Average	relative abundance %		SUM			6651245000000	100						Cb-Ca	58.1	900176384	163166208	0.18126		6.48	4.1	0.023815	0.0594884	0.288623	0.0523159
Aa+AbCa-Cb	6703300		11387500	19.9587			Mobile, DP-inadequate (F2, F1)-(SQ, DQ)								Threonine
Aa+AbCa-Ca	10654000					Alanine	integral		Average	relative abundance %						Ca	56.0387	14958173696	3010243840	0.201244		21.45	14.23	0.00217343	0.00493844	0.0843319	0.0169713
AbCa-CO	9062700					Aa-Ca-Cb	27430000000		26862000000	3.47652		14.6931				Ca-Cb	60.7	4217566720	1200902912	0.284738		18.1	11.2	0.00305241	0.00797194	0.104997	0.0298966
AaCa-CO	7742500					Aa-Cb-Ca	26294000000								R. delemar, nikko
Valine						Ab-Ca-Cb	43007000000		41318000000	5.34744					Alanine-a
Ca-Cb	6475500		6745550	11.8228		Ab-Cb-Ca	39629000000									Cb	17.5187	8966312960	1867065856	0.208231		12.5	11.3	0.0064	0.00783147	0.119296	0.0248411
Cb-Ca	7015600					Ac-Ca-Cb	21360000000		25734500000	3.3306						Cb-CO	173.2	2156173312	409228800	0.189794		10.4	9.1	0.00924556	0.0120758	0.146018	0.0277134
Proline-a						Ac-Cb-Ca	30109000000									Cb-Ca	51.0236	940230656	256737280	0.273058		9.6	7.4	0.0108507	0.0182615	0.170623	0.0465899
Ca-Cb	5794300		4979700	8.72786		Ad-Ca-Cb	18372600000		19614300000	2.53851		12.0516			Alanine-b											0	0
Cb-Ca	4576100					Ad-Cb-Ca	20856000000									Cb	21.4	26021007360	6061124608	0.232932		17.8	14.6	0.00315617	0.00469131	0.088586	0.0206345
Cd-Cg	4568700					Valine										Cb-CO	173.346	7302317056	1631232512	0.223386		13.7	11.9	0.00532793	0.00706165	0.111309	0.0248647
Proline-b						Ca-Cb	73946000000		76951000000	9.95912						Cb-Ca	49.2	776528896	250436096	0.322507		10.8	8.3	0.00857339	0.0145159	0.151952	0.0490055
Ca-Cb	1657600		1896350	3.32371		Cb-Ca	79956000000								Arginine											0	0
Cd-Cg	2135100					Proline										Cg	25.7437	22695115776	7016691200	0.309172		17.4	15.2	0.00330295	0.00432825	0.0873567	0.0270082
Asparagine						Pa-Ca-Cb	43444000000		3.64267e+10	4.71439		11.5954				Cg-Cb	32.0009	4437131264	1792588544	0.403997		16.4	13.6	0.00371802	0.00540657	0.0955228	0.0385909
NCa-CO	3580000		3256250	5.70719		Pa-Cb-Ca	37653000000									Cg-CO	172.519	2519202816	321890816	0.127775		12.4	10.6	0.00650364	0.00889996	0.124111	0.0158583
NCb-CO	2932500					Pa-Cg-Cd	28183000000
Phenylalanine						Pb-Ca-Cb	48120000000		53167500000	6.88102
Fa-Ca-Cb	12167000		10761600	18.8617		Pb-Cb-Ca	58215000000					50.4597			Isoleucine											0	0
Fa-Cb-Ca	9356200					Asparagine										Cb	39.5	10172071936	2986436608	0.293592		18.7	14.9	0.00285968	0.0045043	0.0858136	0.0251942
Fb-Ca-Cb	1393600		5063900	8.87544		Ca-Cb	48678000000		52013500000	6.73167						Cb-Cg	27	2521309184	572653056	0.227125		14.4	12.7	0.00482253	0.00620001	0.104988	0.0238455
Fb-Cb-Ca	8734200					Cb-Ca	55349000000									Cb-CO	172.9	2195732480	488258560	0.222367		11.8	9.7	0.00718184	0.0106281	0.133454	0.0296758
Fc-Ca-Cb	2221900		1973150	3.45832		Tryptophan										Cb-Ca	58.3	1129273344	251469824	0.222683		9.8	7.6	0.0104123	0.017313	0.166509	0.0370788
Fc-Cb-Ca	1724400					Wa+b+c-Ca-Cb	166680000000		198170000000	25.6475
Fd-Ca-Cb	2689500		4363750	7.64829		Wa+b+c-Cb-Ca	229660000000
Fd-Cb-Ca	6038000					Phenylalanine									Aspartic acid											0	0
Fe-Ca-Cb	3125900		6.62747e+06	11.6159		Fa-Ca-Cb	60010000000		63946500000	8.27605		31.3733				Cb	40.3	13277436928	3977133568	0.299541		12.1	9.5	0.00683013	0.0110803	0.13383	0.0400875
Fe-Cb-Ca	6468500					Fa-Cb-Ca	67883000000									Cb-CO	172.6	2149529600	482150912	0.224305		8.1	7.2	0.0152416	0.0192901	0.185827	0.041682
Glycine						Fb-Ca-Cb	70575000000		68521000000	8.86809						Cb-Ca	56.1	1281385472	479770624	0.374416		7.8	6.4	0.0164366	0.0244141	0.202115	0.0756751
Ca-CO	10288000		11405500	19.9903		Fb-Cb-Ca	66467000000								Glutamic acid											0	0
CO-Ca	12523000					Fc-Ca-Cb	42563000000		48297500000	6.25074						Cb	32.9	10682573824	2322195968	0.217382		12.7	10.3	0.00620001	0.00942596	0.125004	0.0271736
SUM			5.70552e+07	100		Fc-Cb-Ca	54032000000									Cb-Cg	37.2	3627244544	1279832064	0.352839		10.6	9.8	0.00889996	0.0104123	0.138969	0.0490335
						Fd-Ca-Cb	38141000000		33832000000	4.37859						Cb-CO	172.8	3013490688	631686144	0.209619		9.4	9.1	0.0113173	0.0120758	0.152948	0.0320609
						Fd-Cb-Ca	29523000000									Cb-Ca	55.9	1524021248	532162560	0.349183		8.7	7.3	0.0132118	0.0187652	0.178821	0.0624414
						Fe-Ca-Cb	24324000000		27814500000	3.5998					Valine											0	0
						Fe-Cb-Ca	31305000000									Cg	19.8	19142747136	3647696896	0.190552		14.1	12.6	0.00502993	0.00629882	0.106437	0.0202817
						SUM			7.72669e+11	100						Cg-CO	173.8	4128019456	950561792	0.230271		11.5	9.6	0.00756144	0.0108507	0.135691	0.0312457
																Cg-Ca	60.2	2392246272	423841280	0.177173		9.9	7.6	0.010203	0.017313	0.16588	0.0293894
																Cg-Cb	31.1	2388120576	982064128	0.411229		8.3	6.1	0.0145159	0.0268745	0.203446	0.083663
															Threonine											0	0
																Cg-Ca	56.1	5041396736	1393180672	0.276348		11.1	10.2	0.00811622	0.00961169	0.133146	0.0367947
																Cg-Cb	61.4	1467642880	511061248	0.348219		9.1	8.2	0.0120758	0.0148721	0.164158	0.057163
																		s0	s	s/s0	SINO)s	(SINO)so	1/s^2	1/s0^2	1/s^2+1/so	sqrt	error

[truncated: 2 more sheets: Fig. S24c, Fig. S24d]
